# Supplementary material for: The Crucial Role of Epigenetic Modifications in Wharton’s Jelly Stem Cells
Source: Int J Mol Sci. 2025 Jul 24;26(15):7169. doi: 10.3390/ijms26157169 (PMC12345706; doi:10.3390/ijms26157169)
Supplement: Supplementary file 1 [file ijms-26-07169-s001.zip]

Archive with 1 entries (1 files):
- ijms-3684596-supplementary.xlsx
