# Supplementary material for: The Crucial Role of Epigenetic Modifications in Wharton’s Jelly Stem Cells
Source: Int J Mol Sci. 2025 Jul 24;26(15):7169. doi: 10.3390/ijms26157169 (PMC12345706; doi:10.3390/ijms26157169)
Supplement: Supplementary file 1 [file ijms-26-07169-s001.zip › ijms-3684596-supplementary.xlsx]

## Sheet: Sheet1
Supplemental Table S1: List of Abbreviations
Abbeiviation	Definition/Full name
5-aza	5-azacytidine
5-hmC	5-hydroxymethylcytosine
5-mC	5-methylcytosine
ac	Acetylation
AD-SCs	Adipose-derived mesenchymal stem cells
AFP	Alpha-fetoprotein
ALP	Alkaline phosphatase
ATOH8	Atonal bHLH transcription factor 8
BMI1	B cell-specific Moloney murine leukemia virus integration site 1
BM-MSCs	Bone marrow mesenchymal stem cells
CBP	CREB-binding protein or CREBBP
CD	Cluster of differentiation
CGIs	CpG islands
CIR	Circular RNA, Intronic
circRNAs	Circular RNAs
CK8	Cytokeratin-8
COX2	Cyclooxygenase-2
CpG	5'—C—phosphate—G—3'
CXCL12	Stromal cell-derived factor 1
CXCR2	CXC Motif Chemokine Receptor 2
CXCR4	CXC Motif Chemokine Receptor 4
DNMT	DNA methyltransferase
EID	E1A-like inhibitor of differentiation
EIF3A	Eukaryotic translation initiation factor 3 subunit A
EMT	Epithelial-mesenchymal transition
ESCs	Embryonic stem cells
Evs	Extracellular vesicles
EZH2	Enhancer of Zeste homolog 2
FBLN1	Fibulin 1
FGF21	Fibroblast growth factor 21
FOXA2	Forkhead box protein A2
FOXO3	Forkhead box O3
FTO	Fat Mass and Obesity-associated
GVHD	Graft-versus-Host Disease
HATs	Histone acetyltransferases
HDACs	Deacetyltransferases
HI-LNC12	Human Islet Long Non Coding RNA 12
HI-LNC15	Human Islet Long Non Coding RNA 15
HI-LNC71	Human Islet Long Non Coding RNA 71
HIST1H3C	H3 Clustered Histone 3
HLA-G	Human Leukocyte Antigen-G
HMG	high-mobility-group
HMTs	Histone methyltransferases
HOXB4	Homeobox B4
HS1BP3	Hematopoietic cell-specific Lyn substrate 1-binding protein 3
IBD	Inflammatory bowel disease
IFNG-AS1	IFNG Regulatory Antisense RNA 1
iPSCs	induced pluripotent stem cells
ITIH5	Inter-alpha (globin) inhibitor H5
JMJD	Jumonji-domain-containing
KDMs	Histone demethylases
LINEs	Long Interspersed Nuclear Elements
LMNA	Lamin A
lncRNAs	Long non-coding RNAs
m6A	N6-methyladenosine
MAP-2	Microtubule-associated protein 2
me	Methylation
MEF2C	Myocyte-specific enhancer factor 2C
METTL3	Methyltransferase Like 3
METTL14	Methyltransferase Like 14
miRNAs	Micro ribonucleic acids
MITF	Microphthalmia-associated transcription factor
MKRN2	Makorin Ring Finger Protein 2
MLC	Myosin light chain
MMP-2	Matrix metalloproteinase-2
MSCs	Mesenchymal stem cells
NCAPD2	Non-SMC Condensin I Complex Subunit D2
NCAPG2	Non-SMC Condensin II Complex Subunit G2
ncRNA	Non-coding RNA
NF-YA	Nuclear Factor Y subunit Alpha
NKX2.5	NK2 Homeobox 5
OCT4	Octamer-binding transcription factor 4
p300	EP300 or E1A binding protein p300
p53	Tumor protein p53
PcGs	Polycomb groups
PGC-1α	Peroxisome proliferator-activated receptor gamma coactivator 1-alpha
PI3K	Phosphatidylinositol 3-kinase
piRNAs	Piwi interacting RNAs
PTGES	Prostaglandin E Synthase
PTMs	Post-translational modifications
RA	Rheumatoid arthritis
RUNX2	Runt-related transcription factor 2
Shh	Sonic Hedgehog
SIKE1	Suppressor Of IKBKE 1)
SINEs	Short Interspersed Nuclear Elements
siRNAs	Small interfering RNAs
SIRT1	Sirtuin 1/NAD-dependent deacetylase sirtuin-1
snoRNA	Small nucleolar RNA
snoRNP	Small nucleolar ribonucleoprotein complex
snRNA	Small nuclear RNA
SP7	Transcription factor Sp7/Osterix
SUFU	Suppressor of fused homolog
TAT	Tyrosine aminotransferase
TBX5	T-box protein 5
TET	Ten-eleven translocation
TGF-β	Transforming Growth Factor beta
TSA	Tri-chostatin
UTR	Untranslated region
VPA	Valproic acid
WJ-SCs	Wharton's Jelly stem cells
WTAP	Nephroblastoma 1-associated protein
YTHDF2	YTH N6-Methyladenosine RNA Binding Protein F2
ZEB2-AS1	ZEB2 antisense RNA 1
α-KG	α-ketoglutarate
Ψ	Pseudouridine
